# Supplementary material for: Socioeconomic benefits associated with bats
Source: J Ethnobiol Ethnomed. 2024 Aug 20;20:78. doi: 10.1186/s13002-024-00720-w (PMC11337575; doi:10.1186/s13002-024-00720-w)
Supplement: Supplementary file 1 — Supplementary Material 1. [file 13002_2024_720_MOESM1_ESM.csv]

article_link	nature_article	publication_year	title	country	region	continent	wellbeing_constituent	activity	description
https://doi.org/10.2307/2801069	peer reviewed	1978	Classic Veracruz Grotesques and Sacrificial Iconography	Mesoamerica	South America	America	Social, spiritual and cultural relations	Artifacts	Bats have been drawn on artifacts as they are of great value to ancient and contemporary cultures and religions
https://doi.org/10.2993/0278-0771-41.1.35	peer reviewed	2021	Attitudes towards Bats in Swedish History	Sweden	Northern Europe	Europe	Social, spiritual and cultural relations	Artifacts	Bats have been drawn on artifacts as they are of great value to ancient and contemporary cultures and religions
https://doi.org/10.14709/BarbJ.11.1.2018.10	peer reviewed	2018	Cimetière du Père-Lachaise. Bats and vampires in French Romanticism	France	Northwestern Europe	Europe	Social, spiritual and cultural relations	Artifacts	Bats have been drawn on artifacts as they are of great value to ancient and contemporary cultures and religions
https://doi.org/10.1017/S0030605317001004	peer reviewed	2017	Buying through your teeth: traditional currency and conservation of flying foxes Pteropus spp. in Solomon Islands	Solomon Island	Oceania	Australian	Material and immaterial assets	Currency	Teeth for bats are used as traditional currency
http://dx.doi.org/10.15451/ec2020%C2%AD03%C2%AD9.09%C2%AD1%C2%AD14	peer reviewed	2020	Perceptions and attitudes of the local people towards bats in the surroundings of the big colony of Tadarida brasiliensis, in the Escaba dam (Tucumán, Argentina)	Argentina	South America	America	Material and immaterial assets	Employment	Bat colonies can potentially attract tourists
https://doi.org/10.1017/S003060531900098X	peer reviewed	2020	Bats in a cave tourism and pilgrimage site in eastern India: conservation challenges	India	South Asia	Asia	Material and immaterial assets	Employment	Bats in caves attract tourists
https://doi.org/10.1080/08927936.2018.1434065	peer reviewed	2018	Knowledge and Perceptions of, and Attitudes to, Bats by People Living around Arabuko-Sokoke Forest, Malindi-Kenya	Kenya	East Africa	Africa	Material and immaterial assets	Fertilizer	Bats were also reported as a source of fertilizer
http://dx.doi.org/10.15451/ec2020%C2%AD03%C2%AD9.09%C2%AD1%C2%AD14	peer reviewed	2020	Perceptions and attitudes of the local people towards bats in the surroundings of the big colony of Tadarida brasiliensis, in the Escaba dam (Tucumán, Argentina)	Argentina	South America	America	Material and immaterial assets	Fertilizer	Guano is used as a fertilizer for crop production
https://doi.org/10.1080/08927936.2019.1673063	peer reviewed	2019	Public Perceptions and Knowledge of, and Responses to, Bats in Urban Areas in Peninsular Malaysia	Malaysia	Southeast Asia	Asia	Material and immaterial assets	Fertilizer	Bat droppings (feces) as organic fertilizer
https://doi.org/10.2461/wbp.2016.12.8	peer reviewed	2016	Human-Bat Interactions in Caves of South Central Mindanao, Philippines	Philipines	Southeast Asia	Asia	Material and immaterial assets	Fertilizer	Guano collection
https://doi.org/10.1007/s10393-014-0977-0	peer reviewed	2015	Characteristics and Risk Perceptions of Ghanaians Potentially Exposed to Bat-Borne Zoonoses through Bushmeat	Ghana	West Africa	Africa	Material and immaterial assets	Income	It is traded and utilized
https://doi.org/10.1080/08927936.2018.1434065	peer reviewed	2018	Knowledge and Perceptions of, and Attitudes to, Bats by People Living around Arabuko-Sokoke Forest, Malindi-Kenya	Kenya	East Africa	Africa	Material and immaterial assets	Income	Through tourism, some individuals earn money throught visiting of caves
https://doi.org/10.1111/1365-2664.13545	peer reviewed	2019	Pollination by bats enhances both quality and yield of a major cash crop in Mexico	Mexico	North America	America	Material and immaterial assets	Income	Bats enhance cash crop production
10.1890/1540-9295(2006)004[0238:EVOTPC]2.0.CO;2	peer reviewed	2006	Economic value of the pest control service provided by Brazilian free-tailed bats in south-central Texas	United States	North America	America	Material and immaterial assets	Income	Bats enhance cotton production in Texas
10.1016/j.ecoser.2021.101280	peer reviewed	2021	Insectivorous bats provide significant economic value to the Australian cotton industry	Australia	Oceania	Australian	Material and immaterial assets	Income	Bats reduced pests in a cotton farm increasing yields
https://www.ceson.org/vespertilio/16/249_270_Riccucci.pdf	peer reviewed	2012	Bats as materia medica: an ethnomedical review and implications for conservation	Algeria	North Africa	Africa	Health	Medicinal	Used to treat diseases
https://ojs.klobexjournals.com/index.php/nisebj/article/download/255/270	peer reviewed	2017	Animal Species Used for Traditional Medicine in Benin City, Nigeria	Benin	West Africa	Africa	Health	Medicinal	Bats are used as medicine
https://www.ceson.org/vespertilio/16/249_270_Riccucci.pdf	peer reviewed	2012	Bats as materia medica: an ethnomedical review and implications for conservation	Benin	West Africa	Africa	Health	Medicinal	Used to treat diseases
https://www.ceson.org/vespertilio/16/249_270_Riccucci.pdf	peer reviewed	2012	Bats as materia medica: an ethnomedical review and implications for conservation	Benin	West Africa	Africa	Health	Medicinal	Used to treat diseases
https://www.ceson.org/vespertilio/16/249_270_Riccucci.pdf	peer reviewed	2012	Bats as materia medica: an ethnomedical review and implications for conservation	Benin	West Africa	Africa	Health	Medicinal	Used to treat diseases
http://dx.doi.org/10.13140/2.1.1480.0004	peer reviewed	2014	African Chiroptera Report 2014. AfricanBats	Cameroon	Central Africa	Africa	Health	Medicinal	Bats are used to address reproductive challenges
https://doi.org/10.1080/08927936.2018.1434067	peer reviewed	2018	Knowledge and Perceptions of, and Attitudes to, Bats by People Living around Arabuko-Sokoke Forest, Malindi-Kenya	Kenya	East Africa	Africa	Health	Medicinal	Bats disperse trees allowing for green environment important for human health
doi:10.1017/S0030605317001648.	peer reviewed	2018	Are sacred caves still safe havens for the endemic bats of Madagascar?	Madagascar	East Africa	Africa	Health	Medicinal	baldness
doi:10.1017/S0030605317001648.	peer reviewed	2018	Are sacred caves still safe havens for the endemic bats of Madagascar?	Madagascar	East Africa	Africa	Health	Medicinal	cough
doi:10.4314/mcd.v3i1.44132	peer reviewed	2008	Bats as bushmeat in Madagascar. Madagascar Conservation & Devel-opment 2008	Madagascar	East Africa	Africa	Health	Medicinal	whooping cough
https://doi.org/10.2993/0278-0771-41.1.53	peer reviewed	2021	Human-bat interactions in rural south-western Madagascar through a biocultural lens. Journal of Ethnobiology 2021a, 41, 53-69.	Madagascar	East Africa	Africa	Health	Medicinal	Asthma
https://portals.iucn.org/library/efiles/documents/1992-034.pdf	grey	1992	Old World Fruit Bats. An Action Plan for their Con-servation. IUCN, Gland, Switzerland, 1992.	Nigeria	West Africa	Africa	Health	Medicinal	fertility
https://portals.iucn.org/library/efiles/documents/1992-034.pdf	grey	1992	Old World Fruit Bats. An Action Plan for their Con-servation. IUCN, Gland, Switzerland, 1992.	Nigeria	West Africa	Africa	Health	Medicinal	baldness
https://doi.org/10.1080/08927936.2023.2166715	peer reviewed	2023	Human–Bat Relationships in Southwestern Nigerian communities	Nigeria	West Africa	Africa	Health	Medicinal	bats are used as medicine to treat abdominal pains and infertility
https://ojs.klobexjournals.com/index.php/nisebj/article/download/255/271	peer reviewed	2018	Animal Species Used for Traditional Medicine in Benin City, Nigeria	Nigeria	West Africa	Africa	Health	Medicinal	Bats are used as medicine
https://www.ceson.org/vespertilio/16/249_270_Riccucci.pdf	peer reviewed	2012	Bats as materia medica: an ethnomedical review and implications for conservation	Nigeria	West Africa	Africa	Health	Medicinal	Used to treat diseases
https://doi.org/10.1186/s42522-022-00060-3	peer reviewed	2022	Zootherapy as a potential pathway for zoonotic spillover: a mixed-methods study of the use of animal products in medicinal and cultural practices in Nigeria	Nigeria	West Africa	Africa	Health	Medicinal	Used as medicinal
https://www.ceson.org/vespertilio/16/249_270_Riccucci.pdf	peer reviewed	2012	Bats as materia medica: an ethnomedical review and implications for conservation	Senegal	West Africa	Africa	Health	Medicinal	Used to treat diseases
https://www.independent.co.ug/putting-bat-meat-on-the-table/#:~:text=Kigoma%20explains%20the%20reasons%20why,you%20cannot%20leave%20your%20partner.	grey	2023	Putting bat meat on the table	Uganda	East Africa	Africa	Health	Medicinal	We eat bats because they work as medicine
https://www.independent.co.ug/putting-bat-meat-on-the-table/#:~:text=Kigoma%20explains%20the%20reasons%20why,you%20cannot%20leave%20your%20partner.	grey	2023	Putting bat meat on the table	Uganda	East Africa	Africa	Health	Medicinal	bat meat gives us strong blood (immunity
https://www.independent.co.ug/putting-bat-meat-on-the-table/#:~:text=Kigoma%20explains%20the%20reasons%20why,you%20cannot%20leave%20your%20partner.	grey	2023	Putting bat meat on the table	Uganda	East Africa	Africa	Health	Medicinal	The women here say eating bats gives them a smooth skin. For the sickly children, they are fed on bat soup but also the mothers can pick a tooth of a bat, put it on a thread and tie at around the baby’s waist and all diseases will disappear,
https://www.researchgate.net/publication/317136457_Trafico_y_Comercio_de_Murcielagos_en_Bolivia	peer reviewed	2010	Tráfico y comercio de murciélagos en Bolivia.	Bolivia	South America	America	Health	Medicinal	epilepsy
https://www.researchgate.net/publication/317136457_Trafico_y_Comercio_de_Murcielagos_en_Bolivia	peer reviewed	2010	Tráfico y comercio de murciélagos en Bolivia.	Bolivia	South America	America	Health	Medicinal	mental health
https://www.researchgate.net/publication/317136457_Trafico_y_Comercio_de_Murcielagos_en_Bolivia	peer reviewed	2010	Tráfico y comercio de murciélagos en Bolivia.	Bolivia	South America	America	Health	Medicinal	kidney conditions
https://www.researchgate.net/publication/317136457_Trafico_y_Comercio_de_Murcielagos_en_Bolivia	peer reviewed	2010	Tráfico y comercio de murciélagos en Bolivia.	Bolivia	South America	America	Health	Medicinal	headache
https://www.researchgate.net/publication/317136457_Trafico_y_Comercio_de_Murcielagos_en_Bolivia	peer reviewed	2010	Tráfico y comercio de murciélagos en Bolivia.	Bolivia	South America	America	Health	Medicinal	backache
https://doi.org/10.1186/s13002-015-0058-12	peer reviewed	2015	Assessing human-bat interactions around a protected area in northeastern Brazil	Brazil	South America	America	Health	Medicinal	Bats are utilized in treating asthma. Bats are roasted and then pulverized into ashes
https://doi.org/10.1186/s13002-015-0058-13	peer reviewed	2015	Assessing human-bat interactions around a protected area in northeastern Brazil	Brazil	South America	America	Health	Medicinal	Bats are roasted and then pulverized into ashes
https://doi.org/10.1186/s13002-015-0058-14	peer reviewed	2015	Assessing human-bat interactions around a protected area in northeastern Brazil	Brazil	South America	America	Health	Medicinal	Bats are used to reduce alcoholism
doi:10.1186/s13002-015-0058-7	peer reviewed	2015	Assessing bat-human inter-actions around a protected area in northeastern Brazil. Journal of Ethnobiology and Ethnomedicine 2015, 11, 1-8.	Brazil	South America	America	Health	Medicinal	alcoholism
doi:10.1186/s13002-015-0058-8	peer reviewed	2015	Assessing bat-human inter-actions around a protected area in northeastern Brazil. Journal of Ethnobiology and Ethnomedicine 2015, 11, 1-8.	Brazil	South America	America	Health	Medicinal	contraceptive
https://www.ceson.org/vespertilio/16/249_270_Riccucci.pdf	peer reviewed	2012	Bats as materia medica: an ethnomedical review and implications for conservation	Afghanistan	Central Asia	Asia	Health	Medicinal	Used to treat diseases
https://www.conservationleadershipprogramme.org/media/2014/11/100103_India_FR_BatsNicobar.pdf	grey	2004	Bats of Nicobar--distribution and conservation status. Final Technical Report submitted to the BP Conservation Programme, Cambridge, UK, 2003, 1-49.	Andaman and Nicobar Islands	South Asia	Asia	Health	Medicinal	Bat meat is consumed to treat asthma
https://www.conservationleadershipprogramme.org/media/2014/11/100103_India_FR_BatsNicobar.pdf	grey	2004	Bats of Nicobar--distribution and conservation status. Final Technical Report submitted to the BP Conservation Programme, Cambridge, UK, 2003, 1-49.	Andaman and Nicobar Islands	South Asia	Asia	Health	Medicinal	Bat meat and bones are consumed to enhance body strength
doi:10.1007/s10393-020-01468-x.	peer reviewed	2020	Hunting bats for human consumption in Bangladesh. Eco-Health 2020, 17, 139-151.	Bangladesh	South Asia	Asia	Health	Medicinal	asthma
doi:10.1007/s10393-020-01468-x.	peer reviewed	2020	Hunting bats for human consumption in Bangladesh. Eco-Health 2020, 17, 139-151.	Bangladesh	South Asia	Asia	Health	Medicinal	arthritis/rheumatism
doi:10.1007/s10393-020-01468-x.	peer reviewed	2020	Hunting bats for human consumption in Bangladesh. Eco-Health 2020, 17, 139-151.	Bangladesh	South Asia	Asia	Health	Medicinal	fever
doi:10.4314/ajtcam.v10i2.5.	peer reviewed	2013	Medicinal formulations of a Kanda tribal healer–a tribe on the verge of disappearance in Bangladesh. African Journal of Traditional, Complementary and Al-ternative Medicines 2013, 10, 213-222.	Bangladesh	South Asia	Asia	Health	Medicinal	immune
https://www.ceson.org/vespertilio/16/249_270_Riccucci.pdf	peer reviewed	2012	Bats as materia medica: an ethnomedical review and implications for conservation	China	East Asia	Asia	Health	Medicinal	Used to treat diseases
doi:10.1007/s10668-019-00404-6.	peer reviewed	2020	Zootherapeutic uses of animals and their parts: an important element of the traditional knowledge of the Tangsa and Wancho of eastern Arunachal Pradesh, North-East India.	India	South Asia	Asia	Health	Medicinal	liver enlargement & pain
doi:10.1007/s10668-019-00404-6.	peer reviewed	2020	Zootherapeutic uses of animals and their parts: an important element of the traditional knowledge of the Tangsa and Wancho of eastern Arunachal Pradesh, North-East India.	India	South Asia	Asia	Health	Medicinal	eyesight
doi:10.1007/s10668-019-00404-6.	peer reviewed	2020	Zootherapeutic uses of animals and their parts: an important element of the traditional knowledge of the Tangsa and Wancho of eastern Arunachal Pradesh, North-East India.	India	South Asia	Asia	Health	Medicinal	asthma
doi:10.1007/s10668-019-00404-6.	peer reviewed	2020	Zootherapeutic uses of animals and their parts: an important element of the traditional knowledge of the Tangsa and Wancho of eastern Arunachal Pradesh, North-East India.	India	South Asia	Asia	Health	Medicinal	cough
doi:10.1007/s10668-019-00404-6.	peer reviewed	2020	Zootherapeutic uses of animals and their parts: an important element of the traditional knowledge of the Tangsa and Wancho of eastern Arunachal Pradesh, North-East India.	India	South Asia	Asia	Health	Medicinal	cold
doi:10.1007/s10668-019-00404-6.	peer reviewed	2020	Zootherapeutic uses of animals and their parts: an important element of the traditional knowledge of the Tangsa and Wancho of eastern Arunachal Pradesh, North-East India.	India	South Asia	Asia	Health	Medicinal	bed wetting
doi:10.1007/s10668-019-00404-6.	peer reviewed	2020	Zootherapeutic uses of animals and their parts: an important element of the traditional knowledge of the Tangsa and Wancho of eastern Arunachal Pradesh, North-East India.	India	South Asia	Asia	Health	Medicinal	tooth pain
https://www.academia.edu/3142373/Status_of_South_Asian_Chiroptera	grey	2002	Status of South Asian Chiroptera: conservation assessment and management plan (CAMP) workshop report. Zoo Outreach Organisation; CBSG South Asia; WILD; Coimba-tore, India, 2002.	India	South Asia	Asia	Health	Medicinal	asthma
https://www.jstor.org/stable/24482217	peer reviewed	2015	Can traditional bat hunts cause disease outbreaks in India? Economic and Political Weekly 2015, 50, 13-16.	India	South Asia	Asia	Health	Medicinal	Boosts male sexual performance
https://www.jstor.org/stable/24482218	peer reviewed	2015	Can traditional bat hunts cause disease outbreaks in India? Economic and Political Weekly 2015, 50, 13-16.	India	South Asia	Asia	Health	Medicinal	Used to treat digestive complications
https://www.jstor.org/stable/24482219	peer reviewed	2015	Can traditional bat hunts cause disease outbreaks in India? Economic and Political Weekly 2015, 50, 13-16.	India	South Asia	Asia	Health	Medicinal	Used to treat cough
https://www.jstor.org/stable/24482220	peer reviewed	2015	Can traditional bat hunts cause disease outbreaks in India? Economic and Political Weekly 2015, 50, 13-16.	India	South Asia	Asia	Health	Medicinal	Eaten to improve eyesight
https://www.ceson.org/vespertilio/16/249_270_Riccucci.pdf	peer reviewed	2012	Bats as materia medica: an ethnomedical review and implications for conservation	India	South Asia	Asia	Health	Medicinal	Used to treat diseases
doi:10.1111/j.1523-1739.1991.tb00352.x.	peer reviewed	1991	Flying foxes (Chiroptera: Pteropodidae): threatened animals of key ecological and economic importance.	Indonesia	Southeast Asia	Asia	Health	Medicinal	asthma
doi:10.1111/j.1523-1739.1991.tb00352.x	peer reviewed	1991	Flying foxes (Chiroptera: Pteropodidae): threatened animals of key ecological and economic importance.	Indonesia	Southeast Asia	Asia	Health	Medicinal	asthma
doi:10.1111/j.1523-1739.1991.tb00352.x.	peer reviewed	1991	Flying foxes (Chiroptera: Pteropodidae): threatened animals of key ecological and economic importance.	Indonesia	Southeast Asia	Asia	Health	Medicinal	kidney conditions
doi:10.1111/j.1523-1739.1991.tb00352.x.	peer reviewed	1991	Flying foxes (Chiroptera: Pteropodidae): threatened animals of key ecological and economic importance.	Indonesia	Southeast Asia	Asia	Health	Medicinal	malaise
https://doi.org/10.1016/j.biocon.2011.06.021	peer reviewed	2011	Hunting of flying foxes and perception of disease risk in Indonesian Borneo.	Indonesia	Southeast Asia	Asia	Health	Medicinal	postpartum care
https://doi.org/10.1016/j.biocon.2011.06.022	peer reviewed	2011	Hunting of flying foxes and perception of disease risk in Indonesian Borneo.	Indonesia	Southeast Asia	Asia	Health	Medicinal	chest ailments
doi:10.1155/2013/187415.	peer reviewed	2023	Ecological and economic importance of bats (Order Chiroptera).	Indonesia	Southeast Asia	Asia	Health	Medicinal	stroke
doi:10.1155/2013/187415.	peer reviewed	2023	Ecological and economic importance of bats (Order Chiroptera).	Indonesia	Southeast Asia	Asia	Health	Medicinal	paralysis
doi:10.1155/2013/187415.	peer reviewed	2023	Ecological and economic importance of bats (Order Chiroptera).	Indonesia	Southeast Asia	Asia	Health	Medicinal	baldness
doi:10.7226/jtfm.26.1.72.	peer reviewed	2020	Local wisdom in animal conservation and animal use as medicine of Orang Rimba in Bukit Duabelas National Park, Jambi.	Indonesia	Southeast Asia	Asia	Health	Medicinal	asthma
doi:10.7226/jtfm.26.1.72.	peer reviewed	2020	Local wisdom in animal conservation and animal use as medicine of Orang Rimba in Bukit Duabelas National Park, Jambi.	Indonesia	Southeast Asia	Asia	Health	Medicinal	shortness of breath
doi:10.7226/jtfm.26.1.72.	peer reviewed	2020	Local wisdom in animal conservation and animal use as medicine of Orang Rimba in Bukit Duabelas National Park, Jambi.	Indonesia	Southeast Asia	Asia	Health	Medicinal	itching
doi:10.7226/jtfm.26.1.72.	peer reviewed	2020	Local wisdom in animal conservation and animal use as medicine of Orang Rimba in Bukit Duabelas National Park, Jambi.	Indonesia	Southeast Asia	Asia	Health	Medicinal	fever
doi:10.7226/jtfm.26.1.72.	peer reviewed	2020	Local wisdom in animal conservation and animal use as medicine of Orang Rimba in Bukit Duabelas National Park, Jambi.	Indonesia	Southeast Asia	Asia	Health	Medicinal	asthma
doi:10.7226/jtfm.26.1.72.	peer reviewed	2020	Local wisdom in animal conservation and animal use as medicine of Orang Rimba in Bukit Duabelas National Park, Jambi.	Indonesia	Southeast Asia	Asia	Health	Medicinal	gout
doi:10.7226/jtfm.26.1.72.	peer reviewed	2020	Local wisdom in animal conservation and animal use as medicine of Orang Rimba in Bukit Duabelas National Park, Jambi.	Indonesia	Southeast Asia	Asia	Health	Medicinal	cough
doi:10.7226/jtfm.26.1.72.	peer reviewed	2020	Local wisdom in animal conservation and animal use as medicine of Orang Rimba in Bukit Duabelas National Park, Jambi.	Indonesia	Southeast Asia	Asia	Health	Medicinal	arthritis/rheumatism
https://www.ceson.org/vespertilio/16/249_270_Riccucci.pdf	peer reviewed	2012	Bats as materia medica: an ethnomedical review and implications for conservation	Indonesia	Southeast Asia	Asia	Health	Medicinal	Used to treat diseases
doi:10.1111/j.1523-1739.1991.tb00352.x.	peer reviewed	1991	Flying foxes (Chiroptera: Pteropodidae): threatened animals of key ecological and economic importance.	Malaysia	Southeast Asia	Asia	Health	Medicinal	asthma
doi:10.1111/j.1523-1739.1991.tb00352.x.	peer reviewed	1991	Flying foxes (Chiroptera: Pteropodidae): threatened animals of key ecological and economic importance.	Malaysia	Southeast Asia	Asia	Health	Medicinal	kidney conditions
doi:10.1111/j.1523-1739.1991.tb00352.x.	peer reviewed	1991	Flying foxes (Chiroptera: Pteropodidae): threatened animals of key ecological and economic importance.	Malaysia	Southeast Asia	Asia	Health	Medicinal	malaise
https://doi.org/10.1007/s10745-017-9905-6	peer reviewed	2023	Coexistence and conflict between the island flying fox (Pteropus hypomelanus) and humans on Tioman Island, Peninsular Malaysia.	Malaysia	Southeast Asia	Asia	Health	Medicinal	Bats are used to treat asthma
https://doi.org/10.1080/08927936.2019.1673065	peer reviewed	2019	Public Perceptions and Knowledge of, and Responses to, Bats in Urban Areas in Peninsular Malaysia	Malaysia	Southeast Asia	Asia	Health	Medicinal	Bats meat are cure athma
https://doi.org/10.1080/08927936.2019.1673066	peer reviewed	2019	Public Perceptions and Knowledge of, and Responses to, Bats in Urban Areas in Peninsular Malaysia	Malaysia	Southeast Asia	Asia	Health	Medicinal	Bats meat is an aphrodisciac
https://doi.org/10.1007/s10745-017-9905-7	peer reviewed	2017	Coexistence and Conflict between the Island Flying fox (Pteropus hypomelanus) and Humans on Tioman Island, Peninsular Malaysia	Malaysia	Southeast Asia	Asia	Health	Medicinal	Bats can be used as medicine
doi: 10.5829/idosi.wjz.2016.11.2.10355.	peer reviewed	2016	Plight of Indian flying fox (Pteropus giganteus) in lowlands of eastern Nepal. World Journal of Zoology 2016, 11, 81-85.	Nepal	South Asia	Asia	Health	Medicinal	asthma
doi: 10.5829/idosi.wjz.2016.11.2.10355.	peer reviewed	2016	Plight of Indian flying fox (Pteropus giganteus) in lowlands of eastern Nepal. World Journal of Zoology 2016, 11, 81-85.	Nepal	South Asia	Asia	Health	Medicinal	knee pain
doi: 10.5829/idosi.wjz.2016.11.2.10355.	peer reviewed	2016	Plight of Indian flying fox (Pteropus giganteus) in lowlands of eastern Nepal. World Journal of Zoology 2016, 11, 81-85.	Nepal	South Asia	Asia	Health	Medicinal	paralysis
doi:10.2993/0278-0771-41.1.3.	peer reviewed	2021	Ethnobiology of bats: exploring human-bat inter-relationships in a rapidly changing world. Journal of Ethnobiology 2021b, 41, 3-17.	Nepal	South Asia	Asia	Health	Medicinal	illnesses
https://doi.org/10.2993/0278-0771_2008_28_69_tuobam_2.0.co_2	peer reviewed	2008	The Use of Bats as Medicine among the Newars	Nepal	South Asia	Asia	Health	Medicinal	Bats are used as medicine
doi:10.3161/150811010X537927.	peer reviewed	2010	The diet of Indian flying-foxes (Pteropus giganteus) in urban habitats of Pakistan.	Pakistan	South Asia	Asia	Health	Medicinal	pain
https://doi.org/10.2461/wbp.2016.12.10	peer reviewed	2016	Human-Bat Interactions in Caves of South Central Mindanao, Philippines	Philipines	Southeast Asia	Asia	Health	Medicinal	Hunters also noted that they have knowledge about the use of bats as medicine
https://www.academia.edu/3142373/Status_of_South_Asian_Chiroptera	grey	2002	Status of South Asian Chiroptera: conservation assessment and management plan (CAMP) workshop report. Zoo Outreach Organisation; CBSG South Asia; WILD; Coimba-tore, India, 2002.	Sri Lanka	South Asia	Asia	Health	Medicinal	food with medicinal properties
https://portals.iucn.org/library/efiles/documents/1992-034.pdf	grey	1992	Old World Fruit Bats. An Action Plan for their Con-servation. IUCN, Gland, Switzerland, 1992.	Thailand	Southeast Asia	Asia	Health	Medicinal	food with medicinal properties
doi:10.1016/j.heliyon.2020.e04208.	peer reviewed	2020	Bats and belief: a sequential qualitative study in Thailand. Heliyon 2020a, 6, 1-9.	Thailand	Southeast Asia	Asia	Health	Medicinal	male sexual performance
doi:10.1016/j.heliyon.2020.e04208.	peer reviewed	2020	Bats and belief: a sequential qualitative study in Thailand. Heliyon 2020a, 6, 1-9.	Thailand	Southeast Asia	Asia	Health	Medicinal	pain
doi:10.1016/j.heliyon.2020.e04208.	peer reviewed	2020	Bats and belief: a sequential qualitative study in Thailand. Heliyon 2020a, 6, 1-9.	Thailand	Southeast Asia	Asia	Health	Medicinal	asthma
https://www.ceson.org/vespertilio/16/249_270_Riccucci.pdf	peer reviewed	2012	Bats as materia medica: an ethnomedical review and implications for conservation	Viet Nam	Southeast Asia	Asia	Health	Medicinal	Used to treat diseases
doi:10.4000/anthropologiesante.6942.	peer reviewed	2021	Ethnographie des relations inter-espèces dans le contexte biosécuritaire australien. Anthropologie & Santé 2021, 22, 1-20	Australia	Oceania	Australian	Health	Medicinal	asthma
https://www.ceson.org/vespertilio/16/249_270_Riccucci.pdf	peer reviewed	2012	Bats as materia medica: an ethnomedical review and implications for conservation	Italy	Southwestern Europe	Europe	Health	Medicinal	Used to treat diseases
https://doi.org/10.1002/ps.5926	peer reviewed	2020	Bats actively prey on mosquitoes and other deleterious insects in rice paddies: Potential impact on human health and agriculture	NE Iberian Peninsula	Southwestern Europe	Europe	Health	Medicinal	Bats prey on mosquitoes reducing potential transmission of diseases
https://www.ceson.org/vespertilio/16/249_270_Riccucci.pdf	peer reviewed	2012	Bats as materia medica: an ethnomedical review and implications for conservation	Egypt	North Africa	Africa	Health	Medicinal	Used to treat diseases
https://www.ceson.org/vespertilio/16/249_270_Riccucci.pdf	peer reviewed	2012	Bats as materia medica: an ethnomedical review and implications for conservation	Nepal	South Asia	Asia	Health	Medicinal	Used to treat diseases
https://www.ceson.org/vespertilio/16/249_270_Riccucci.pdf	peer reviewed	2012	Bats as materia medica: an ethnomedical review and implications for conservation	United Kingdom	Northwestern Europe	Europe	Health	Medicinal	Used to treat diseases
https://www.ceson.org/vespertilio/16/249_270_Riccucci.pdf	peer reviewed	2012	Bats as materia medica: an ethnomedical review and implications for conservation	Sweden	Northern Europe	Europe	Health	Medicinal	Used to treat diseases
https://www.ceson.org/vespertilio/16/249_270_Riccucci.pdf	peer reviewed	2012	Bats as materia medica: an ethnomedical review and implications for conservation	Switzerland	Central Europe	Europe	Health	Medicinal	Used to treat diseases
https://www.ceson.org/vespertilio/16/249_270_Riccucci.pdf	peer reviewed	2012	Bats as materia medica: an ethnomedical review and implications for conservation	Switzerland	Central Europe	Europe	Health	Medicinal	Used to treat diseases
https://doi.org/10.1080/08927936.2023.2166715	peer reviewed	2023	Human–Bat Relationships in Southwestern Nigerian communities	Nigeria	West Africa	Africa	Safety	Personal safety	Bats are important for alertness about danger/threats
https://doi.org/10.1111/j.1749-6632.2011.06004.x	peer reviewed	2011	Ecosystem services provided by bats	Egypt	North Africa	Africa	Social, spiritual and cultural relations	Religion	Bats have been drawn on artifacts as they are of great value to ancient and contemporary cultures and religions
https://doi.org/10.1080/08927936.2023.2166715	peer reviewed	2023	Human–Bat Relationships in Southwestern Nigerian communities	Nigeria	West Africa	Africa	Safety	Security from disasters	Bats are indicators of pollution
https://doi.org/10.1186/s13002-015-0058-10	peer reviewed	2015	Assessing human-bat interactions around a protected area in northeastern Brazil	Brazil	South America	America	Safety	Security from disasters	Bats prey on insects that are a threat to human livelihoods
https://doi.org/10.1017/S003060531900098X	peer reviewed	2020	Bats in a cave tourism and pilgrimage site in eastern India: conservation challenges	India	South Asia	Asia	Safety	Security from disasters	Bats consume insect pests and control their population
https://doi.org/10.2461/wbp.2016.12.2	peer reviewed	2016	Human-Bat Interactions in Caves of South Central Mindanao, Philippines	Philipines	Southeast Asia	Asia	Safety	Security from disasters	Bats are agricultural and orchard pests because they consume and disturb the floral parts and fruits thus reducing the fruit yields during harvest.
https://doi.org/10.1186/s12889-020-08460-9	peer reviewed	2020	The bat meat chain and perceptions of the risk of contracting Ebola in the Mount Cameroon region	Cameroon	Central Africa	Africa	Social, spiritual and cultural relations	Social, spiritual and cultural practice	Most non-consumers of bat meat consider it as an animal that represents people’s totem.
https://doi.org/10.1080/08927936.2017.1310984	peer reviewed	2017	Socio-cultural Determinants of Human–Bat Interactions in Rural Ghana	Ghana	West Africa	Africa	Social, spiritual and cultural relations	Social, spiritual and cultural practice	Bats are associated with a range of cultures. For instance cultural ;leaders check their population sizes
https://doi.org/10.1080/08927936.2017.1310984	peer reviewed	2017	Socio-cultural Determinants of Human–Bat Interactions in Rural Ghana	Ghana	West Africa	Africa	Social, spiritual and cultural relations	Social, spiritual and cultural practice	Bats are associated with a range of religions
https://doi.org/10.1017/S0030605313000550	peer reviewed	2014	What motivates hunters to target exotic or endemic species on the island of São Tomé, Gulf of Guinea?	Guinea	West Africa	Africa	Social, spiritual and cultural relations	Social, spiritual and cultural practice	This hunting is done during relaxation
https://doi.org/10.1080/08927936.2018.1434065	peer reviewed	2018	Knowledge and Perceptions of, and Attitudes to, Bats by People Living around Arabuko-Sokoke Forest, Malindi-Kenya	Kenya	East Africa	Africa	Social, spiritual and cultural relations	Social, spiritual and cultural practice	bats could be used by witches to cast spells on people
https://doi.org/10.2993/0278-0771-41.1.70	peer reviewed	2021	Listening to Bats: Namibian Pastoralists' Perspectives, Stories, and Experiences	Namibia	South Africa	Africa	Social, spiritual and cultural relations	Social, spiritual and cultural practice	Bring rains and good luck
https://doi.org/10.1080/08927936.2023.2166715	peer reviewed	2023	Human–Bat Relationships in Southwestern Nigerian communities	Nigeria	West Africa	Africa	Social, spiritual and cultural relations	Social, spiritual and cultural practice	Bats are perceived to be ghosts by communities
https://www.independent.co.ug/putting-bat-meat-on-the-table/#:~:text=Kigoma%20explains%20the%20reasons%20why,you%20cannot%20leave%20your%20partner.	grey	2023	Putting bat meat on the table	Uganda	East Africa	Africa	Social, spiritual and cultural relations	Social, spiritual and cultural practice	Culturally, we use the bat fingers in love portions. If you use them, you cannot leave your partner. Just like the bat holds onto a tree branch tightly, your partner too holds onto you. If a child eats the head of the bat, he or she becomes very smart in class
https://doi.org/10.2461/wbp.2016.12.6	peer reviewed	2016	Human-Bat Interactions in Caves of South Central Mindanao, Philippines	Philipines	Southeast Asia	Asia	Social, spiritual and cultural relations	Social, spiritual and cultural practice	bats are associated with mythical or evil spirits
https://doi.org/10.2461/wbp.2016.12.11	peer reviewed	2016	Human-Bat Interactions in Caves of South Central Mindanao, Philippines	Philipines	Southeast Asia	Asia	Social, spiritual and cultural relations	Social, spiritual and cultural practice	Bats are used as charms
https://doi.org/10.1017/S0030605315000034	peer reviewed	2015	Increasing concern over trade in bat souvenirs from South-east Asia	Viet Nam	Southeast Asia	Asia	Material and immaterial assets	Souvenir	Bats are dried and stuck for sale as sourvenirs
https://doi.org/10.4314/ijbcs.v6i5.13	peer reviewed	2013	Local perception of ecosystem services provided by bats and bees and their conservation in Bénin, West Africa	Benin	West Africa	Africa	Material and immaterial assets	Sufficient nutritious food	Bats consumed as part of bush meat
https://doi.org/10.1186/s41936-021-00243-w	peer reviewed	2021	Contribution of animal pollination to food nutrient production in Benin-West Africa	Benin	West Africa	Africa	Material and immaterial assets	Sufficient nutritious food	With other animals, bats contribute to pollination of crops and improve food production
https://doi.org/10.1016/j.agee.2022.108325	peer reviewed	2023	Birds and bats enhance yields in Afrotropical cacao agroforests only under Birds and bats enhance yields in Afrotropical cacao agroforests only under high tree-level shade cover	Cameroon	Central Africa	Africa	Material and immaterial assets	Sufficient nutritious food	Bats surpress pests in cacao trees
https://doi.org/10.1186/s12889-020-08460-8	peer reviewed	2020	The bat meat chain and perceptions of the risk of contracting Ebola in the Mount Cameroon region	Cameroon	Central Africa	Africa	Material and immaterial assets	Sufficient nutritious food	Bats are eaten as food
http://www.europeanjournalofscientificresearch.com/	peer reviewed	2015	Initial Data on Poaching of Eidolon helvum (Kerr, 1792) NearThreatened Species in Côte D’ivoire, West Africa	Côte D’ivoire	West Africa	Africa	Material and immaterial assets	Sufficient nutritious food	Used as food
https://doi.org/10.1016/j.biocon.2003.10.005	peer reviewed	2004	The value of bushmeat and other wild foods to rural households living in extreme poverty in Democratic Republic of Congo	Democratic Republic of Congo	Central Africa	Africa	Material and immaterial assets	Sufficient nutritious food	Bats are eaten as food
https://www.jstor.org/stable/26392925	peer reviewed	2008	A Study of the Bushmeat Trade in Ouesso, Republic of Congo	Democratic Republic of Congo	Central Africa	Africa	Material and immaterial assets	Sufficient nutritious food	Bats are hunted and eaten as food and is a valuable source of protein
https://www.jstor.org/stable/2387048	peer reviewed	1995	Impact of Market Hunting on Mammal Species in Equatorial Guinea	Equatorial Guinea	Central Africa	Africa	Material and immaterial assets	Sufficient nutritious food	Bats are hunted and eaten as food and is a valuable source of protein
https://www.jstor.org/stable/41416363	peer reviewed	2012	Correlates of Bushmeat Hunting among Remote Rural Households in Gabon, Central Africa	Gabon	Central Africa	Africa	Material and immaterial assets	Sufficient nutritious food	Bats are hunted and eaten as food and is a valuable source of protein
doi:10.1108/DPM-04-2016-0082.	peer reviewed	2017	Under-standing framings and perceptions of spillover: preventing future outbreaks of bat-borne zoonoses.	Ghana	West Africa	Africa	Material and immaterial assets	Sufficient nutritious food	food
https://doi.org/10.1155%2F2017%2F5938934	peer reviewed	2017	Living with Bats: The Case of Ve Golokuati Township in the Volta Region of Ghana	Ghana	West Africa	Africa	Material and immaterial assets	Sufficient nutritious food	Bats are eaten as food
https://doi.org/10.3201%2Feid2108.142015	peer reviewed	2015	Human–Bat Interactions in Rural West Africa.	Ghana	West Africa	Africa	Material and immaterial assets	Sufficient nutritious food	Guano is used as a fertilizer for crop production
https://doi.org/10.3201%2Feid2108.142015	peer reviewed	2015	Human–Bat Interactions in Rural West Africa.	Ghana	West Africa	Africa	Material and immaterial assets	Sufficient nutritious food	Bats are eaten as food
https://doi.org/10.1016%2Fj.biocon.2011.09.003	peer reviewed	2011	Uncovering the fruit bat bushmeat commodity chain and the true extent of fruit bat hunting in Ghana, West Africa	Ghana	West Africa	Africa	Material and immaterial assets	Sufficient nutritious food	Bats can be eaten as food
https://doi.org/10.1080/10871209.2022.2120650	peer reviewed	2022	Conservation perspectives and perception of bats as reservoirs of zoonotic diseases in Ghana	Ghana	West Africa	Africa	Material and immaterial assets	Sufficient nutritious food	Used as food
https://doi.org/10.29392/joghr.3.e2019037	peer reviewed	2019	Changing attitudes and behaviour towards bats by communities that live close to bat roosts after the 2013 Ebola viral disease outbreak in West Africa	Ghana	West Africa	Africa	Material and immaterial assets	Sufficient nutritious food	Used as food
https://doi.org/10.1080/08927936.2017.1310984	peer reviewed	2017	Socio-cultural Determinants of Human–Bat Interactions in Rural Ghana	Ghana	West Africa	Africa	Material and immaterial assets	Sufficient nutritious food	Hunted and used as food
https://doi.org/10.1007/s10393-014-0977-0	peer reviewed	2015	Characteristics and Risk Perceptions of Ghanaians Potentially Exposed to Bat-Borne Zoonoses through Bushmeat	Ghana	West Africa	Africa	Material and immaterial assets	Sufficient nutritious food	Used as food
https://doi.org/10.1017/S0030605313000550	peer reviewed	2014	What motivates hunters to target exotic or endemic species on the island of São Tomé, Gulf of Guinea?	Guinea	West Africa	Africa	Material and immaterial assets	Sufficient nutritious food	Bats are eaten as food
https://www.theguardian.com/global-development/2014/aug/04/ebola-risk-guinea-fruit-bats	grey	2014	Ebola risk unheeded as Guinea's villagers keep on eating fruit bats	Guinea	West Africa	Africa	Material and immaterial assets	Sufficient nutritious food	Used as food
https://doi.org/10.7717%2Fpeerj.9229	peer reviewed	2020	Consumer perceptions and reported wild and domestic meat and fish consumption behavior during the Ebola epidemic in Guinea, West Africa	Guinea	West Africa	Africa	Material and immaterial assets	Sufficient nutritious food	Used as food
https://doi.org/10.1080/08927936.2018.1434066	peer reviewed	2018	Knowledge and Perceptions of, and Attitudes to, Bats by People Living around Arabuko-Sokoke Forest, Malindi-Kenya	Kenya	East Africa	Africa	Material and immaterial assets	Sufficient nutritious food	Bats are important in distribution and growth of fruit trees e.g., mango, cashew nut, neem, sugar-apple (Annona squamosa), pawpaw (Carica papaya), and banana (Musa spp)
https://doi.org/10.1080/08927936.2018.1434066	peer reviewed	2018	Knowledge and Perceptions of, and Attitudes to, Bats by People Living around Arabuko-Sokoke Forest, Malindi-Kenya	Kenya	East Africa	Africa	Material and immaterial assets	Sufficient nutritious food	Bats feed on crop pests
https://doi.org/10.4314/mcd.v3i1.44132	peer reviewed	2008	Bats as bushmeat in Madagascar	Madagascar	East Africa	Africa	Material and immaterial assets	Sufficient nutritious food	Bats are eaten as food
https://doi.org/10.1017/S0030605306000354	peer reviewed	2006	Hunting of Microchiroptera in south-western Madagascar	Madagascar	East Africa	Africa	Material and immaterial assets	Sufficient nutritious food	Increased crop yield due to reduced pests
https://doi.org/10.1111/j.1365-2028.2008.01015.x	peer reviewed	2009	Hunting, disturbance and roost persistence of bats in caves at Ankarana, northern Madagascar	Madagascar	East Africa	Africa	Material and immaterial assets	Sufficient nutritious food	Bats are hunted and eaten as food and is a valuable source of protein
https://doi.org/10.1017/S0030605307001883	peer reviewed	2007	Not rare, but threatened: the endemic Madagascar flying fox Pteropus rufus in a fragmented landscape	Madagascar	East Africa	Africa	Material and immaterial assets	Sufficient nutritious food	Bats are hunted and eaten as food and is a valuable source of protein
https://doi.org/10.1080/08927936.2023.2166715	peer reviewed	2023	Human–Bat Relationships in Southwestern Nigerian communities	Nigeria	West Africa	Africa	Material and immaterial assets	Sufficient nutritious food	Bats are consumed as food
https://doi.org/10.1007/s10393-020-01502-y	peer reviewed	2020	Human Interactions with Bat Populations in Bombali, Sierra Leone	Sierra Leone	West Africa	Africa	Material and immaterial assets	Sufficient nutritious food	Used as food
https://doi.org/10.1111/aje.13132	peer reviewed	2023	Epauletted fruit bats prefer native plants and contribute to seed dispersal in a South African agricultural landscape	South Africa	South Africa	Africa	Material and immaterial assets	Sufficient nutritious food	Spread fruit trees that are vital for human livelihoods
https://doi.org/10.1016/j.agee.2023.108527	peer reviewed	2023	Bats and birds control tortricid pest moths in South African macadamia orchards	South Africa	South Africa	Africa	Material and immaterial assets	Sufficient nutritious food	Bats were effective natural predators that reduced tortricid husk damage for macademia
https://doi.org/10.1016/j.gecco.2019.e00626	peer reviewed	2019	Insect pest consumption by bats in macadamia orchards established by molecular diet analyses	South Africa	South Africa	Africa	Material and immaterial assets	Sufficient nutritious food	Bats prey on insects that would destroy macademia
http://vetarhiv.vef.unizg.hr/papers/2008-78-5-7.pdf	grey	2008	The use of bat guano in the improvement of the nutritive value of poor quality roughage fed to ruminants in Tanzania	Tanzania	East Africa	Africa	Material and immaterial assets	Sufficient nutritious food	Bats provide guano and enhance food production
https://doi.org/10.1017/S003060530003516X	peer reviewed	2009	The Pemba fruit bat—on the edge of extinction?	Tanzania	East Africa	Africa	Material and immaterial assets	Sufficient nutritious food	Bats are hunted and eaten as food and is a valuable source of protein
https://www.independent.co.ug/putting-bat-meat-on-the-table/#:~:text=Kigoma%20explains%20the%20reasons%20why,you%20cannot%20leave%20your%20partner.	grey	2023	Putting bat meat on the table	Uganda	East Africa	Africa	Material and immaterial assets	Sufficient nutritious food	Meat is eaten in the bundibugyo parts of Uganda
https://www.google.com/search?q=bats+are+eaten+in+uganda&rlz=1C1ASVC_enUG1032UG1032&oq=bats+are+eaten+in+uganda&gs_lcrp=EgZjaHJvbWUqBggAEEUYOzIGCAAQRRg70gEIMzk0NGowajSoAgCwAgA&sourceid=chrome&ie=UTF-8#fpstate=ive&vld=cid:7127c38b,vid:nsjYBgfM0KM	grey	2014	AMURU: A tale of Bat-eating lamogi communities of guruguru	Uganda	East Africa	Africa	Material and immaterial assets	Sufficient nutritious food	Bats are eaten as food
https://allafrica.com/stories/200405310118.html	grey	2004	Uganda: When One Man's Meat is Another Man's Poison	Uganda	East Africa	Africa	Material and immaterial assets	Sufficient nutritious food	Bats are eaten as food in Bamasaba
https://doi.org/10.1007/s10980-017-0555-2	peer reviewed	2017	Effects of bird and bat exclusion on coffee pest control at multiple spatial scales	Brazil	South America	America	Material and immaterial assets	Sufficient nutritious food	Bats surpressed pests in coffee plantations
http://dx.doi.org/10.2307/2388746	peer reviewed	1987	BATS EATEN BY NAMBIQUARA INDIANS IN WESTERN BRAZIL	Brazil	South America	America	Material and immaterial assets	Sufficient nutritious food	Bats are hunted and eaten as food and is a valuable source of protein
https://doi.org/10.1016/j.agee.2020.107063	peer reviewed	2020	Quantifying ecological and economic value of pest control services provided by bats in a vineyard landscape of central Chile	Chile	South America	America	Material and immaterial assets	Sufficient nutritious food	Bats surpressed pest populations in vineyards
https://doi.org/10.1890/13-1012.1	peer reviewed	2014	Cascading effects of insectivorous birds and bats in tropical coffee plantations	Costa Rica	North America	America	Material and immaterial assets	Sufficient nutritious food	Increased crop yield due to reduced pests
https://doi.org/10.1016/j.agee.2021.107722	peer reviewed	2021	Bats provide a critical ecosystem service by consuming a large diversity of agricultural pest insects	North america	North America	America	Material and immaterial assets	Sufficient nutritious food	Bats reduce pests in farmlands
https://doi.org/10.1890/1540-9295(2006)004[0238:EVOTPC]2.0.CO;2	peer reviewed	2006	Economic value of the pest control service provided by Brazilian free-tailed bats in south-central Texas	United States	North America	America	Material and immaterial assets	Sufficient nutritious food	Increased crop yield due to reduced pests
https://doi.org/10.1371/journal.pone.0087912	peer reviewed	2014	Market Forces and Technological Substitutes Cause Fluctuations in the Value of Bat Pest-Control Services for Cotton	United States	North America	America	Material and immaterial assets	Sufficient nutritious food	Yield increased due to reduced pests
https://doi.org/10.1126/science.1201366	peer reviewed	2011	Economic importance of bats in agriculture	North America	North America	America	Material and immaterial assets	Sufficient nutritious food	Bats are voracious predators of nocturnal insects, including many crop and forest pests
https://doi.org/10.1017/S0030605312000646	peer reviewed	2014	Diversity, distribution and status of bats on the Andaman and Nicobar Islands, India	Andaman and Nicobar Islands	South Asia	Asia	Material and immaterial assets	Sufficient nutritious food	Bats are consumed as food
doi:10.1111/tbed.12505.	peer reviewed	2017	Bat hunting and bat–human interactions in Bangladeshi villages: implications for zoonotic disease transmission and bat conservation. Transboundary and Emerging Diseases 2017, 64, 1287-1293.	Bangladesh	South Asia	Asia	Material and immaterial assets	Sufficient nutritious food	food
https://doi.org/10.2993/0278-0771-41.1.87	peer reviewed	2023	Attitudes towards and Relationships with Cave-Roosting Bats in Northwest Cambodia	Cambodia	Southeast Asia	Asia	Material and immaterial assets	Sufficient nutritious food	Bats are hunted and eaten as food and is a valuable source of protein
https://doi.org/10.1177/1536504220977939	peer reviewed	2020	Bat Meat and Chinese Identity	China	East Asia	Asia	Material and immaterial assets	Sufficient nutritious food	Used as food
https://doi.org/10.1080/08927936.2018.1482114	peer reviewed	2018	Student Perceptions of, and Attitudes toward, Bats in Barak Valley, Assam, India	India	South Asia	Asia	Material and immaterial assets	Sufficient nutritious food	Bats induce fruiting of trees that forms part of human food
https://doi.org/10.1080/08927936.2018.1482115	peer reviewed	2018	Student Perceptions of, and Attitudes toward, Bats in Barak Valley, Assam, India	India	South Asia	Asia	Material and immaterial assets	Sufficient nutritious food	Bats are hunted for food
https://doi.org/10.1080/08927936.2018.1482113	peer reviewed	2018	Student perceptions of, and attitudes toward, bats in Barak Valley, Assam, India	India	South Asia	Asia	Material and immaterial assets	Sufficient nutritious food	Bats are consumed as food
https://portals.iucn.org/library/efiles/documents/1992-034.pdf	grey	1992	Old World Fruit Bats. An Action Plan for their Con-servation. IUCN, Gland, Switzerland, 1992.	India	South Asia	Asia	Material and immaterial assets	Sufficient nutritious food	food
https://www.academia.edu/3142373/Status_of_South_Asian_Chiroptera	grey	2002	Status of South Asian Chiroptera: conservation assessment and management plan (CAMP) workshop report. Zoo Outreach Organisation; CBSG South Asia; WILD; Coimba-tore, India, 2002.	India	South Asia	Asia	Material and immaterial assets	Sufficient nutritious food	food
10.1111/btp.12275	peer reviewed	2015	How Do Fruit Bat Seed Shadows Benefit Agroforestry? Insights from Local Perceptions in Kerala, India	India	South Asia	Asia	Material and immaterial assets	Sufficient nutritious food
https://doi.org/10.1111/btp.12275	peer reviewed	2015	How Do Fruit Bat Seed Shadows Benefit Agroforestry? Insights from Local Perceptions in Kerala, India	India	South Asia	Asia	Material and immaterial assets	Sufficient nutritious food	Bats facilitate seed dispersal of fruits important for human livelihoods
https://doi.org/10.1017/S0030605307000310	peer reviewed	2007	Intensive hunting of large flying foxes Pteropus vampyrus natunae in Central Kalimantan, Indonesian Borneo	Indonesia	Southeast Asia	Asia	Material and immaterial assets	Sufficient nutritious food	Bats are hunted and eaten as food and is a valuable source of protein
https://doi.org/10.1111/ele.12194	peer reviewed	2013	Bats and birds increase crop yield in tropical agroforestry landscapes	Indonesia	Southeast Asia	Asia	Material and immaterial assets	Sufficient nutritious food	Bats surpress pests in cacao trees
https://doi.org/10.1111/1365-2664.12625	peer reviewed	2016	How ants, birds and bats affect crop yield along shade gradients in tropical cacao agroforestry	Indonesia	Southeast Asia	Asia	Material and immaterial assets	Sufficient nutritious food	Increased crop yield due to reduced pests
https://doi.org/10.1111/btp.12712	peer reviewed	2019	Contributions of bats to the local economy through durian pollination in Sulawesi, Indonesia	Indonesia	Southeast Asia	Asia	Material and immaterial assets	Sufficient nutritious food	Bats pollinate durans
https://doi.org/10.1016/j.gecco.2015.01.003	peer reviewed	2015	Quantifying the bat bushmeat trade in North Sulawesi, Indonesia, with suggestions for conservation action	Indonesia	Southeast Asia	Asia	Material and immaterial assets	Sufficient nutritious food	Bats are hunted and eaten as food and is a valuable source of protein
https://repository.naturalis.nl/pub/317853	peer reviewed	1988	Notes on collections of fruit bats from Sulawesi and some off-lying islands (Mammalia, Megachiroptera)	Indonesia	Southeast Asia	Asia	Material and immaterial assets	Sufficient nutritious food	Bats are hunted and eaten as food and is a valuable source of protein
https://doi.org/10.1016/j.gecco.2019.e00887	peer reviewed	2020	Characterizing and quantifying the wildlife trade network in Sulawesi, Indonesia	Indonesia	Southeast Asia	Asia	Material and immaterial assets	Sufficient nutritious food	Bats are hunted and eaten as food and is a valuable source of protein
https://www.semanticscholar.org/paper/Biogeographical-status-of-dusky-fruit-bat%2C-lucasi-%3A-Ridwan-Rahman/fc98f78b92d6374f5c1b64fcb805d8cb1c9da34e	grey	2010	Biogeographical status of dusky fruit bat, Penthetor lucasi (Chiroptera: Ptero-podidae) inferred to morphological and genetic analyses in Malaysia. Thesis, Universiti Ma-laysia Sarawak, Kota Samarahan, Malaysia, 2010	Malaysia	Southeast Asia	Asia	Material and immaterial assets	Sufficient nutritious food	food
https://doi.org/10.1080/08927936.2019.1673067	peer reviewed	2019	Public Perceptions and Knowledge of, and Responses to, Bats in Urban Areas in Peninsular Malaysia	Malaysia	Southeast Asia	Asia	Material and immaterial assets	Sufficient nutritious food	Bat meat is consumed and is perceived to be nutriotous and safe
https://doi.org/10.1080/08927936.2019.1673068	peer reviewed	2019	Public Perceptions and Knowledge of, and Responses to, Bats in Urban Areas in Peninsular Malaysia	Malaysia	Southeast Asia	Asia	Material and immaterial assets	Sufficient nutritious food	Bats disperse fruits that are important for human livelihoods
https://doi.org/10.1002/ece3.3213	peer reviewed	2017	Pollination by the locally endangered island flying fox (Pteropus hypomelanus) enhances fruit production of the economically important durian (Durio zibethinus)	Malaysia	Southeast Asia	Asia	Material and immaterial assets	Sufficient nutritious food	Pollination services enhances fruit production
https://doi.org/10.1007/s10745-017-9905-6	peer reviewed	2017	Coexistence and Conflict between the Island Flying fox (Pteropus hypomelanus) and Humans on Tioman Island, Peninsular Malaysia	Malaysia	Southeast Asia	Asia	Material and immaterial assets	Sufficient nutritious food	Bats can be eaten as food
https://doi.org/10.2993/0278-0771_2008_28_69_tuobam_2.0.co_2	peer reviewed	2008	The Use of Bats as Medicine among the Newars	Nepal	South Asia	Asia	Material and immaterial assets	Sufficient nutritious food	Bats are eaten as food
https://doi.org/10.2461/wbp.2016.12.9	peer reviewed	2016	Human-Bat Interactions in Caves of South Central Mindanao, Philippines	Philipines	Southeast Asia	Asia	Material and immaterial assets	Sufficient nutritious food	Locals and some indigenous groups usually hunt larger species of bats such as fruit bats (Rousettus amplexicaudatus and Eonycteris spelaea) and large hipposiderids (Hipposideros diadema) for protein source and trade
https://doi.org/10.2461/wbp.2016.12.5	peer reviewed	2016	Human-Bat Interactions in Caves of South Central Mindanao, Philippines	Philipines	Southeast Asia	Asia	Material and immaterial assets	Sufficient nutritious food	consumers of insect pests from agricultural areas
https://www.jstor.org/stable/44519242	peer reviewed	1997	Poverty, technology, and wildlife hunting in Palawan	Phillipines	Southeast Asia	Asia	Material and immaterial assets	Sufficient nutritious food	Bats are hunted and eaten as food and is a valuable source of protein
https://doi.org/10.1016/j.biocon.2014.01.030	peer reviewed	2014	Bat pest control contributes to food security in Thailand	Thailand	Southeast Asia	Asia	Material and immaterial assets	Sufficient nutritious food	Increased crop yield due to reduced pests
https://doi.org/10.1186/s12889-020-08968-z	peer reviewed	2020	Risk factors for bat contact and consumption behaviors in Thailand; a quantitative study	Thailand	Southeast Asia	Asia	Material and immaterial assets	Sufficient nutritious food	Bats consumed as part of meat
https://doi.org/10.1186/s12889-020-08968-z	peer reviewed	2020	Risk factors for bat contact and consumption behaviors in Thailand; a quantitative study	Thailand	Southeast Asia	Asia	Material and immaterial assets	Sufficient nutritious food	Bat guano is collected and used as fertilizer
https://doi.org/10.1016/0006-3207(86)90070-4	peer reviewed	1986	The trade in fruit bats Pteropus spp. on Guam and other Pacific islands	Guam	Oceania	Australian	Material and immaterial assets	Sufficient nutritious food	Bats are hunted and eaten as food and is a valuable source of protein
https://doi.org/10.1016/S0006-3207(01)00145-8	peer reviewed	2002	Threats from overhunting to the flying fox, Pteropus tonganus, (Chiroptera: Pteropodidae) on Niue Island, South Pacific Ocean	Niue	Oceania	Australian	Material and immaterial assets	Sufficient nutritious food	Bats are eaten as food
https://doi.org/10.1016/S0006-3207(01)00145-8	peer reviewed	2002	Threats from overhunting to the flying fox, Pteropus tonganus, (Chiroptera: Pteropodidae) on Niue Island, South Pacific Ocean	Niue	Oceania	Australian	Material and immaterial assets	Sufficient nutritious food	Bats are hunted and eaten as food and is a valuable source of protein
https://rcin.org.pl/ibs/publication/68228	peer reviewed	1997	Abundance, biology, and human exploitation of bats in the Palau Islands	Palau Islands	Oceania	Australian	Material and immaterial assets	Sufficient nutritious food	Bats are hunted and eaten as food and is a valuable source of protein
https://scholarspace.manoa.hawaii.edu/bitstreams/ad3dae4a-2ead-4386-b20c-3be5e646781d/download	peer reviewed	1994	Subsistence Harvest of Birds, Fruit Bats, and Other Game in American Samoa, 1990-1991	Samoan Islands	Oceania	Australian	Material and immaterial assets	Sufficient nutritious food	Bats are hunted and eaten as food and is a valuable source of protein
https://doi.org/10.1017/S0030605317001004	peer reviewed	2017	Buying through your teeth: traditional currency and conservation of flying foxes Pteropus spp. in Solomon Islands	Solomon Island	Oceania	Australian	Material and immaterial assets	Sufficient nutritious food	Bats are hunted and eaten as food and is a valuable source of protein
https://doi.org/10.1016/0006-3207(94)90425-1	peer reviewed	1994	The decline of fruit bats in American Samoa due to hurricanes and overhunting	Tutuila Island	Oceania	Australian	Material and immaterial assets	Sufficient nutritious food	Bats are eaten as food
https://doi.org/10.1016/j.agee.2017.03.001	peer reviewed	2017	Effects of free-ranging cattle and landscape complexity on bat foraging: Implications for bat conservation and livestock management	Italy	Southwestern Europe	Europe	Material and immaterial assets	Sufficient nutritious food	small bat species (mostly Pipistrellus spp.) foraged preferentially over livestock, and that their activity increased, but then reached a plateau or slightly decreased, for progressively larger herds
https://doi.org/10.1002/ps.5925	peer reviewed	2020	Bats actively prey on mosquitoes and other deleterious insects in rice paddies: Potential impact on human health and agriculture	NE Iberian Peninsula	Southwestern Europe	Europe	Material and immaterial assets	Sufficient nutritious food	Bats reduce pests in rice paddies allowing for increased food production
https://doi.org/10.1016/j.mambio.2015.03.008	peer reviewed	2015	Pest control service provided by bats in Mediterranean rice paddies: linking agroecosystems structure to ecological functions	Spain	Southwestern Europe	Europe	Material and immaterial assets	Sufficient nutritious food	Bats reduce pests in rice paddies allowing for increased food production
https://doi.org/10.2461/wbp.2016.12.12	peer reviewed	2016	Human-Bat Interactions in Caves of South Central Mindanao, Philippines	Philipines	Southeast Asia	Asia	Social, spiritual and cultural relations	Tourism	bats are of interest to tourists inside caves
https://doi.org/10.1017/S003060531900098X	peer reviewed	2020	Bats in a cave tourism and pilgrimage site in eastern India: conservation challenges	India	South Asia	Asia	Social, spiritual and cultural relations	Tourism	Bats are vital as one of the components that visitors can want to see
https://doi.org/10.3389%2Ffvets.2021.651304	peer reviewed	2021	Bat E-Commerce: Insights Into the Extent and Potential Implications of This Dark Trade	Cameroon	Central Africa	Africa	Material and immaterial assets	Trade	Bats are sold to earn cash
https://doi.org/10.3389%2Ffvets.2021.651304	peer reviewed	2021	Bat E-Commerce: Insights Into the Extent and Potential Implications of This Dark Trade	Tanzania	East Africa	Africa	Material and immaterial assets	Trade	Bats are sold to earn cash
https://doi.org/10.3389%2Ffvets.2021.651304	peer reviewed	2021	Bat E-Commerce: Insights Into the Extent and Potential Implications of This Dark Trade	Canada	North America	America	Material and immaterial assets	Trade	Bats are sold to earn cash
https://doi.org/10.3389%2Ffvets.2021.651304	peer reviewed	2021	Bat E-Commerce: Insights Into the Extent and Potential Implications of This Dark Trade	United States	North America	America	Material and immaterial assets	Trade	Bats are sold to earn cash
https://doi.org/10.3389%2Ffvets.2021.651304	peer reviewed	2021	Bat E-Commerce: Insights Into the Extent and Potential Implications of This Dark Trade	China	East Asia	Asia	Material and immaterial assets	Trade	Bats are sold to earn cash
https://doi.org/10.3389%2Ffvets.2021.651304	peer reviewed	2021	Bat E-Commerce: Insights Into the Extent and Potential Implications of This Dark Trade	Indonesia	Southeast Asia	Asia	Material and immaterial assets	Trade	Bats are sold to earn cash
https://doi.org/10.3389%2Ffvets.2021.651304	peer reviewed	2021	Bat E-Commerce: Insights Into the Extent and Potential Implications of This Dark Trade	Thailand	Southeast Asia	Asia	Material and immaterial assets	Trade	Bats are sold to earn cash
https://doi.org/10.3389%2Ffvets.2021.651304	peer reviewed	2021	Bat E-Commerce: Insights Into the Extent and Potential Implications of This Dark Trade	Australia	Oceania	Australian	Material and immaterial assets	Trade	Bats are sold to earn cash
https://doi.org/10.1016/0006-3207(86)90070-5	peer reviewed	1986	The trade in fruit bats Pteropus spp. on Guam and other Pacific islands	Guam	Oceania	Australian	Material and immaterial assets	Trade	Bats are sold to earn cash
https://rcin.org.pl/ibs/publication/68228	peer reviewed	1997	Abundance, biology, and human exploitation of bats in the Palau Islands	Palau Islands	Oceania	Australian	Material and immaterial assets	Trade	Bats are hunted and traded for money
https://doi.org/10.3389%2Ffvets.2021.651304	peer reviewed	2021	Bat E-Commerce: Insights Into the Extent and Potential Implications of This Dark Trade	Germany	Central Europe	Europe	Material and immaterial assets	Trade	Bats are sold to earn cash
https://doi.org/10.3389%2Ffvets.2021.651304	peer reviewed	2021	Bat E-Commerce: Insights Into the Extent and Potential Implications of This Dark Trade	Italy	Southwestern Europe	Europe	Material and immaterial assets	Trade	Bats are sold to earn cash
https://doi.org/10.3389%2Ffvets.2021.651304	peer reviewed	2021	Bat E-Commerce: Insights Into the Extent and Potential Implications of This Dark Trade	Netherlands	Northwestern Europe	Europe	Material and immaterial assets	Trade	Bats are sold to earn cash
https://doi.org/10.3389%2Ffvets.2021.651304	peer reviewed	2021	Bat E-Commerce: Insights Into the Extent and Potential Implications of This Dark Trade	Russia	Eastern Europe	Europe	Material and immaterial assets	Trade	Bats are sold to earn cash
https://doi.org/10.3389%2Ffvets.2021.651304	peer reviewed	2021	Bat E-Commerce: Insights Into the Extent and Potential Implications of This Dark Trade	Spain	Southwestern Europe	Europe	Material and immaterial assets	Trade	Bats are sold to earn cash
https://doi.org/10.3389%2Ffvets.2021.651304	peer reviewed	2021	Bat E-Commerce: Insights Into the Extent and Potential Implications of This Dark Trade	Switzerland	Central Europe	Europe	Material and immaterial assets	Trade	Bats are sold to earn cash
https://doi.org/10.3389%2Ffvets.2021.651304	peer reviewed	2021	Bat E-Commerce: Insights Into the Extent and Potential Implications of This Dark Trade	United Kingdom	Northwestern Europe	Europe	Material and immaterial assets	Trade	Bats are sold to earn cash
