# Supplementary material for: Socioeconomic benefits associated with bats
Source: J Ethnobiol Ethnomed. 2024 Aug 20;20:78. doi: 10.1186/s13002-024-00720-w (PMC11337575; doi:10.1186/s13002-024-00720-w)
Supplement: Supplementary file 2 — Supplementary Material 2. [file 13002_2024_720_MOESM2_ESM.xlsx]

## Sheet: All data
country	region	continent
Mesoamerica	South America	America
Sweden	Northern Europe	Europe
France	Northwestern Europe	Europe
Solomon Island	Oceania	Australian
Argentina	South America	America
India	South Asia	Asia
Kenya	East Africa	Africa
Argentina	South America	America
Malaysia	Southeast Asia	Asia
Philipines	Southeast Asia	Asia
Ghana	West Africa	Africa
Kenya	East Africa	Africa
Mexico	North America	America
United States	North America	America
Australia	Oceania	Australian
Algeria	North Africa	Africa
Benin	West Africa	Africa
Benin	West Africa	Africa
Benin	West Africa	Africa
Benin	West Africa	Africa
Cameroon	Central Africa	Africa
Kenya	East Africa	Africa
Madagascar	East Africa	Africa
Madagascar	East Africa	Africa
Madagascar	East Africa	Africa
Madagascar	East Africa	Africa
Nigeria	West Africa	Africa
Nigeria	West Africa	Africa
Nigeria	West Africa	Africa
Nigeria	West Africa	Africa
Nigeria	West Africa	Africa
Nigeria	West Africa	Africa
Senegal	West Africa	Africa
Uganda	East Africa	Africa
Uganda	East Africa	Africa
Uganda	East Africa	Africa
Bolivia	South America	America
Bolivia	South America	America
Bolivia	South America	America
Bolivia	South America	America
Bolivia	South America	America
Brazil	South America	America
Brazil	South America	America
Brazil	South America	America
Brazil	South America	America
Brazil	South America	America
Afghanistan	Central Asia	Asia
Andaman and Nicobar Islands	South Asia	Asia
Andaman and Nicobar Islands	South Asia	Asia
Bangladesh	South Asia	Asia
Bangladesh	South Asia	Asia
Bangladesh	South Asia	Asia
Bangladesh	South Asia	Asia
China	East Asia	Asia
India	South Asia	Asia
India	South Asia	Asia
India	South Asia	Asia
India	South Asia	Asia
India	South Asia	Asia
India	South Asia	Asia
India	South Asia	Asia
India	South Asia	Asia
India	South Asia	Asia
India	South Asia	Asia
India	South Asia	Asia
India	South Asia	Asia
India	South Asia	Asia
Indonesia	Southeast Asia	Asia
Indonesia	Southeast Asia	Asia
Indonesia	Southeast Asia	Asia
Indonesia	Southeast Asia	Asia
Indonesia	Southeast Asia	Asia
Indonesia	Southeast Asia	Asia
Indonesia	Southeast Asia	Asia
Indonesia	Southeast Asia	Asia
Indonesia	Southeast Asia	Asia
Indonesia	Southeast Asia	Asia
Indonesia	Southeast Asia	Asia
Indonesia	Southeast Asia	Asia
Indonesia	Southeast Asia	Asia
Indonesia	Southeast Asia	Asia
Indonesia	Southeast Asia	Asia
Indonesia	Southeast Asia	Asia
Indonesia	Southeast Asia	Asia
Indonesia	Southeast Asia	Asia
Malaysia	Southeast Asia	Asia
Malaysia	Southeast Asia	Asia
Malaysia	Southeast Asia	Asia
Malaysia	Southeast Asia	Asia
Malaysia	Southeast Asia	Asia
Malaysia	Southeast Asia	Asia
Malaysia	Southeast Asia	Asia
Nepal	South Asia	Asia
Nepal	South Asia	Asia
Nepal	South Asia	Asia
Nepal	South Asia	Asia
Nepal	South Asia	Asia
Pakistan	South Asia	Asia
Philipines	Southeast Asia	Asia
Sri Lanka	South Asia	Asia
Thailand	Southeast Asia	Asia
Thailand	Southeast Asia	Asia
Thailand	Southeast Asia	Asia
Thailand	Southeast Asia	Asia
Viet Nam	Southeast Asia	Asia
Australia	Oceania	Australian
Italy	Southwestern Europe	Europe
NE Iberian Peninsula	Southwestern Europe	Europe
Egypt	North Africa	Africa
Nepal	South Asia	Asia
United Kingdom	Northwestern Europe	Europe
Sweden	Northern Europe	Europe
Switzerland	Central Europe	Europe
Switzerland	Central Europe	Europe
Nigeria	West Africa	Africa
Egypt	North Africa	Africa
Nigeria	West Africa	Africa
Brazil	South America	America
India	South Asia	Asia
Philipines	Southeast Asia	Asia
Cameroon	Central Africa	Africa
Ghana	West Africa	Africa
Ghana	West Africa	Africa
Guinea	West Africa	Africa
Kenya	East Africa	Africa
Namibia	South Africa	Africa
Nigeria	West Africa	Africa
Uganda	East Africa	Africa
Philipines	Southeast Asia	Asia
Philipines	Southeast Asia	Asia
Viet Nam	Southeast Asia	Asia
Benin	West Africa	Africa
Benin	West Africa	Africa
Cameroon	Central Africa	Africa
Cameroon	Central Africa	Africa
Côte D’ivoire	West Africa	Africa
Democratic Republic of Congo	Central Africa	Africa
Democratic Republic of Congo	Central Africa	Africa
Equatorial Guinea	Central Africa	Africa
Gabon	Central Africa	Africa
Ghana	West Africa	Africa
Ghana	West Africa	Africa
Ghana	West Africa	Africa
Ghana	West Africa	Africa
Ghana	West Africa	Africa
Ghana	West Africa	Africa
Ghana	West Africa	Africa
Ghana	West Africa	Africa
Ghana	West Africa	Africa
Guinea	West Africa	Africa
Guinea	West Africa	Africa
Guinea	West Africa	Africa
Kenya	East Africa	Africa
Kenya	East Africa	Africa
Madagascar	East Africa	Africa
Madagascar	East Africa	Africa
Madagascar	East Africa	Africa
Madagascar	East Africa	Africa
Nigeria	West Africa	Africa
Sierra Leone	West Africa	Africa
South Africa	South Africa	Africa
South Africa	South Africa	Africa
South Africa	South Africa	Africa
Tanzania	East Africa	Africa
Tanzania	East Africa	Africa
Uganda	East Africa	Africa
Uganda	East Africa	Africa
Uganda	East Africa	Africa
Brazil	South America	America
Brazil	South America	America
Chile	South America	America
Costa Rica	North America	America
North america	North America	America
United States	North America	America
United States	North America	America
North America	North America	America
Andaman and Nicobar Islands	South Asia	Asia
Bangladesh	South Asia	Asia
Cambodia	Southeast Asia	Asia
China	East Asia	Asia
India	South Asia	Asia
India	South Asia	Asia
India	South Asia	Asia
India	South Asia	Asia
India	South Asia	Asia
India	South Asia	Asia
India	South Asia	Asia
Indonesia	Southeast Asia	Asia
Indonesia	Southeast Asia	Asia
Indonesia	Southeast Asia	Asia
Indonesia	Southeast Asia	Asia
Indonesia	Southeast Asia	Asia
Indonesia	Southeast Asia	Asia
Indonesia	Southeast Asia	Asia
Malaysia	Southeast Asia	Asia
Malaysia	Southeast Asia	Asia
Malaysia	Southeast Asia	Asia
Malaysia	Southeast Asia	Asia
Malaysia	Southeast Asia	Asia
Nepal	South Asia	Asia
Philipines	Southeast Asia	Asia
Philipines	Southeast Asia	Asia
Phillipines	Southeast Asia	Asia
Thailand	Southeast Asia	Asia
Thailand	Southeast Asia	Asia
Thailand	Southeast Asia	Asia
Guam	Oceania	Australian
Niue	Oceania	Australian
Niue	Oceania	Australian
Palau Islands	Oceania	Australian
Samoan Islands	Oceania	Australian
Solomon Island	Oceania	Australian
Tutuila Island	Oceania	Australian
Italy	Southwestern Europe	Europe
NE Iberian Peninsula	Southwestern Europe	Europe
Spain	Southwestern Europe	Europe
Philipines	Southeast Asia	Asia
India	South Asia	Asia
Cameroon	Central Africa	Africa
Tanzania	East Africa	Africa
Canada	North America	America
United States	North America	America
China	East Asia	Asia
Indonesia	Southeast Asia	Asia
Thailand	Southeast Asia	Asia
Australia	Oceania	Australian
Guam	Oceania	Australian
Palau Islands	Oceania	Australian
Germany	Central Europe	Europe
Italy	Southwestern Europe	Europe
Netherlands	Northwestern Europe	Europe
Russia	Eastern Europe	Europe
Spain	Southwestern Europe	Europe
Switzerland	Central Europe	Europe
United Kingdom	Northwestern Europe	Europe
